# Supplementary material for: Gfi1b regulates the level of Wnt/β-catenin signaling in hematopoietic stem cells and megakaryocytes
Source: Nat Commun. 2019 Mar 20;10:1270. doi: 10.1038/s41467-019-09273-z (PMC6426870; doi:10.1038/s41467-019-09273-z)
Supplement: Supplementary file 5 — Supplementary Data 1 [file 41467_2019_9273_MOESM5_ESM.xlsx]

## Sheet: Fold change expression 
Supplementary table 3. Expression profiling of β-catenin and Gfi1b target genes
	Fold Change (KO/WT)					Fold Change (KO/WT)					Fold Change (KO/WT)					Fold Change (KO/WT)
GeneSymbol	MK	HSC	HSC CD41-/CD9-		GeneSymbol	MK	HSC	HSC CD41-/CD9-		GeneSymbol	MK	HSC	HSC CD41-/CD9-		GeneSymbol	MK	HSC	HSC CD41-/CD9-
Nrep	69.4719	13.3498	N.E		Mtss1	0.608248	1.06583	0.730127		Nrep	69.4719	13.3498	N.E		Snora16a	0.539937	N.E	14.986
Laptm4b	42.5992	2.34133	1.19508		Rpl27	0.607656	0.807844	0.86846		Zfp13	1.62721	4.11331	2.60868		Rbks	0.687865	0.80052	5.12023
Zfp467	18.3916	1.15742	1.00921		Zyx	0.595855	0.849156	1.19385		Irf2bpl	9.74832	2.84405	1.32344		Bbip1	0.669963	0.833352	2.66419
Ptk7	13.9697	1.83937	1.03041		Mrps15	0.588238	0.929936	1.29677		Qser1	1.63511	2.79525	0.785593		Zfp13	1.62721	4.11331	2.60868
Zfp54	13.5475	1.4392	1.07016		Tuba1b	0.587059	0.770367	0.933595		Lpp	6.40161	2.45863	0.996537		Zfp503	N.E	2.36911	2.59758
Irf2bpl	9.74832	2.84405	1.32344		Adrm1	0.586789	0.775299	1.31761		Chst15	5.63391	2.37011	1.27732		Sco2	0.537354	0.787863	2.33662
Glul	8.97879	1.23978	1.20493		Mcph1	0.583797	1.03393	0.752656		Laptm4b	42.5992	2.34133	1.19508		B3gnt1	4.59521	1.98568	2.16941
Tgif1	8.07746	1.64123	1.27468		Tusc1	0.580985	0.829281	1.27034		Dhrs7	3.95734	2.27236	0.79035		Fam120aos	1.25499	1.02013	2.14195
Lpp	6.40161	2.45863	0.996537		Hist1h2bn	0.580907	0.73381	0.815631		Tmem245	1.67694	2.07992	1.06426		Tiparp	3.22034	0.832714	2.0873
Chst15	5.63391	2.37011	1.27732		Cdca7	0.577854	0.798623	0.887027		B3gnt1	4.59521	1.98568	2.16941		Rwdd2a	2.51134	1.54767	2.02111
Ubl3	4.88936	1.36044	1.00983		Dnajc11	0.569399	0.842034	0.988553		Ptk7	13.9697	1.83937	1.03041		Lats2	1.99058	1.60189	1.99457
Ccng2	4.76494	1.44779	1.48536		Hdgf	0.567483	0.818203	1.06969		Nfat5	1.65396	1.80955	1.04176		Adcy3	3.10063	1.33921	1.98253
B3gnt1	4.59521	1.98568	2.16941		Lrrc8d	0.561475	1.19283	0.828058		Cdk6	1.43306	1.80834	1.42664		Pigw	0.652424	1.41446	1.96642
Kazald1	4.2763	0.8577	0.460866		Fam195a	0.5562	0.919516	1.24164		Pgm3	1.72285	1.7896	0.730921		Slc46a3	1.46011	1.62818	1.9122
Dhrs7	3.95734	2.27236	0.79035		Uck2	0.55516	0.943117	0.978791		Lpar6	2.92731	1.77391	1.04601		Cnnm2	0.496899	0.952431	1.89987
Ggta1	3.22716	1.56142	1.25398		Tmed2	0.554766	0.7994	0.95016		Rel	2.61927	1.76096	1.40431		Cenpl	0.953244	0.896753	1.89495
Tiparp	3.22034	0.832714	2.0873		Srf	0.543896	0.748217	1.14373		Diap2	2.83102	1.75947	0.833108		Bre	0.896214	1.07222	1.84629
Hbp1	3.10494	1.30352	1.23282		Hist1h2ak	0.541832	0.811123	0.854393		Ano6	1.11417	1.72963	0.960128		E2f5	1.90521	1.09342	1.76782
Adcy3	3.10063	1.33921	1.98253		Snora16a	0.539937	N.E	14.986		Sec24b	1.47086	1.68431	1.01359		Ppargc1b	0.644135	1.09039	1.75347
Bambi	3.01786	0.731347	1.2596		Lmnb1	0.539386	0.803976	0.800268		Mef2a	1.89583	1.64417	1.57429		Gbx2	1.04469	1.18048	1.73751
Lpar6	2.92731	1.77391	1.04601		Sco2	0.537354	0.787863	2.33662		Tgif1	8.07746	1.64123	1.27468		Tatdn3	1.36678	1.08928	1.69749
Gadd45g	2.89037	1.58027	1.62011		Cfl1	0.532943	0.881634	0.959166		Slc46a3	1.46011	1.62818	1.9122		Panx1	0.932291	1.06143	1.64251
Diap2	2.83102	1.75947	0.833108		Cct7	0.532134	0.75128	0.924035		Tgs1	1.01139	1.60929	1.25033		Pafah2	1.61704	1.04754	1.62649
Dyrk3	2.81578	0.849913	1.38628		Gyg	0.528303	0.868355	1.11252		Zfp760	2.33241	1.60506	1.39888		Gadd45g	2.89037	1.58027	1.62011
Map4k4	2.80009	1.24609	1.19527		Agpat5	0.527947	0.83778	1.09975		Smurf1	1.69451	1.60355	1.18875		Mpc1	0.676526	0.644494	1.60788
Galk2	2.7393	1.17576	0.753316		Smyd2	0.521188	0.927155	0.776605		Lats2	1.99058	1.60189	1.99457		Wbp11	0.751108	1.0001	1.60235
Rel	2.61927	1.76096	1.40431		Cmss1	0.510363	0.720468	0.583686		Adnp	0.654817	1.58761	0.631714		Mef2a	1.89583	1.64417	1.57429
Rad51c	2.5704	1.45595	1.54023		Ttc7	0.509982	0.835902	0.991992		Zfp704	1.34804	1.5875	1.06024		Tigd5	0.837935	1.47438	1.573
Rwdd2a	2.51134	1.54767	2.02111		Aldh18a1	0.507873	0.959199	1.05058		Gadd45g	2.89037	1.58027	1.62011		Pank1	1.05818	1.10259	1.56891
Abcg1	2.37268	1.06937	1.32016		Psmg3	0.503257	0.737751	0.947338		Ggta1	3.22716	1.56142	1.25398		Usp30	1.0622	1.06264	1.56
Alyref2	2.33687	1.42246	0.800214		H2afx	0.502422	0.768478	0.667281		Rwdd2a	2.51134	1.54767	2.02111		Rnf8	0.847451	0.891364	1.54085
Zfp760	2.33241	1.60506	1.39888		Vars	0.500695	0.815673	0.772724		Nfe2l2	1.90492	1.54708	1.08438		Ccdc101	0.840303	0.945341	1.54049
Abhd15	2.23324	1.3338	1.37185		Aldh9a1	0.500049	0.922519	0.884996		Supt3	0.848809	1.52909	0.727845		Gm5464	N.E	N.E	1.54023
Eef2k	2.22017	0.913892	1.04735		Hist1h1b	0.499816	0.661411	0.768927		Mpc1	0.676526	0.644494	1.60788		Rad51c	2.5704	1.45595	1.54023
Ddb2	2.21801	0.952486	0.867833		Cnnm2	0.496899	0.952431	1.89987		Lmo2	0.842527	0.639475	0.885267		Fam102a	1.8723	0.85051	1.52938
Zc3hav1l	2.12975	1.47014	1.09661		Marcksl1	0.447948	0.581074	0.911349		Pim1	1.28173	0.63611	1.01209		Cnot7	1.31222	0.937993	1.50602
Vamp4	2.12677	1.47824	1.11671		Ifrd2	0.442874	0.807096	1.09722		Tob1	0.957624	0.630895	1.22249		Tgfbr3	0.94434	1.18592	1.50213
Secisbp2l	2.12041	1.42249	1.06597		Ranbp1	0.44089	0.815858	0.966133		Nuf2	0.701524	0.625168	1.06697		Ccng2	4.76494	1.44779	1.48536
Cox20	2.1132	1.3804	1.44935		Dut	0.437802	0.720765	1.03862		Hist1h1a	0.737626	0.616894	0.881655		Adnp	0.654817	1.58761	0.631714
Sesn3	2.10215	1.2963	1.22238		Ssbp4	0.419951	0.8667	0.781564		Nudt1	0.682448	0.611553	0.908057		Hmga1-rs1	0.364457	0.587312	0.597734
Sash1	2.0606	1.34147	0.950272		Pdss1	0.408383	1.02272	0.488434		Ccnd1	0.21178	0.607713	0.571457		Enc1	1.72578	1.41804	0.592041
Kdelc2	2.03292	1.37736	0.770788		Celsr3	0.402306	N.E	N.E		Tnfaip3	1.92473	0.588999	1.17673		Timm8b	0.692931	0.871452	0.590014
Lats2	1.99058	1.60189	1.99457		Nme1	0.399344	0.735271	1.0503		Hmga1-rs1	0.364457	0.587312	0.597734		Cmss1	0.510363	0.720468	0.583686
Rmdn1	1.96838	1.14587	1.02499		Hmga1	0.387876	0.649496	0.717469		Marcksl1	0.447948	0.581074	0.911349		Ccnd1	0.21178	0.607713	0.571457
Tnfaip3	1.92473	0.588999	1.17673		Dnph1	0.380217	0.696651	0.915502		Mcl1	0.973899	0.566908	0.994701		Ccdc64	1.71409	0.911896	0.567447
E2f5	1.90521	1.09342	1.76782		Hmga1-rs1	0.364457	0.587312	0.597734		Jund	0.994838	0.553553	1.13296		Birc5	0.720596	0.659852	0.545747
Nfe2l2	1.90492	1.54708	1.08438		Dusp6	0.308132	0.517807	0.798418		Ubald1	1.10902	0.54283	1.21618		Lipt2	0.872206	0.905811	0.53048
Nmrk1	1.90003	1.30673	0.690266		Bhlhe40	0.229064	0.45494	0.697464		Dusp4	1.29115	0.526617	1.13929		Myo19	0.704599	1.02738	0.504906
Mef2a	1.89583	1.64417	1.57429		Ccnd1	0.21178	0.607713	0.571457		Dusp6	0.308132	0.517807	0.798418		RNF8	0.871898	1.1769	0.504793
Fam102a	1.8723	0.85051	1.52938		Lphn1	0.198648	1.05163	1.26077		Rgs2	1.11524	0.47276	1.06044		Pdss1	0.408383	1.02272	0.488434
Rock2	1.85345	1.27387	1.00671		Rnu11	0.173878	N.E	0.390441		Dusp1	1.62384	0.468749	0.770049		Kazald1	4.2763	0.8577	0.460866
Nabp1	1.83768	0.735356	0.863046							Trib1	0.75883	0.467689	0.841809		Rnu11	0.173878	N.E	0.390441
Dpysl2	1.83345	1.43827	1.1526							Bhlhe40	0.229064	0.45494	0.697464		Cd244	0.959888	0.77394	0.341016
Eif4a2	1.79795	0.881381	1.10571							Ier2	1.43363	0.378437	0.8819
Zc3h6	1.77162	1.13778	0.755928							Egr1	1.55014	0.308149	1.23694
Sfr1	1.73302	0.798121	1.17542							Atf3	N.E	0.109749	N.E
Enc1	1.72578	1.41804	0.592041							Ptgs2	N.E	0.104622	N.E
Gabpb1	1.72356	1.25232	0.960548
Pgm3	1.72285	1.7896	0.730921
Phf21a	1.7146	1.14527	1.10333
Ccdc64	1.71409	0.911896	0.567447
Smurf1	1.69451	1.60355	1.18875
Suv420h1	1.68392	1.23086	1.13039
Tmem245	1.67694	2.07992	1.06426
Tbc1d15	1.6738	1.48283	1.15371			Expression profiling of β-catenin and Gfi1b target genes RNA-seq analysis was done in sorted MKs, HSCs and HSC CD41low/CD9low cell subsets from Gfi1b WT or KO mice. Genes with high (>1.5) and low (<0.6) Expression fold change (KO over WT) are represented for each sorted cell type as indicated.
Nrip1	1.66664	1.47943	1.36587
Plin3	1.65506	1.15506	1.22475
Nfat5	1.65396	1.80955	1.04176
Pigv	1.64706	1.1371	0.954067
Qser1	1.63511	2.79525	0.785593
Zmym6	1.63499	1.11982	0.929263
Cep55	1.62947	0.878979	1.43645
Zfp13	1.62721	4.11331	2.60868
Dusp1	1.62384	0.468749	0.770049
Pafah2	1.61704	1.04754	1.62649
Zdhhc17	1.61611	1.2302	1.32327
Fut8	1.60755	0.674894	0.879781
Tcf4	1.60583	1.23886	0.977992
Ppp1r13b	1.60294	1.03807	1.19809
Kdm5b	1.59085	1.15082	1.26323
Tnks2	1.58449	1.12604	1.15281
Ccrn4l	1.5761	0.800297	1.19183
Esco1	1.56848	0.911091	1.18551
Egr1	1.55014	0.308149	1.23694
Plp2	1.52319	0.73947	1.35577
Aff1	1.51433	1.32986	1.0314
Ccdc117	1.50975	1.05542	1.2794
Tusc3	1.50265	1.18582	1.21653

## Sheet: Combined RNA-seq and ChIP
					Percentage of genes with increased or decreased expression level (RNA-seq data) according to ChIP-seq data following Gfi1b deletion
					MK		HSCs CD41+/CD9+		HSCs CD41low/CD9low
			# of genes	Peak within 1kb of a promoter	Up 1.5 fold	Down 1.5 fold	Up 1.5 fold	Down 1.5 fold	Up 1.5 fold	Down 1.5 fold
				none	0.19729	0.173539	0.0907668	0.0767647	0.0818048	0.106125
			3309	Gfi1b	0.179239	0.146195	0.0858855	0.0369507	0.0618557	0.0478883
			2687	Ctnnb1	0.18323	0.156315	0.0813299	0.0731458	0.0745278	0.0796325
			2985	LSD1	0.186448	0.186903	0.0818688	0.0848693	0.0864362	0.100621
			656	Gfi1b + Ctnnb1	0.160804	0.142379	0.0702341	0.0535117	0.0671141	0.0318792
			688	Gfi1b + LSD1	0.192308	0.160256	0.0846645	0.0495208	0.0712025	0.0490506
			433	Ctnnb1 + LSD1	0.21365	0.15727	0.0976331	0.112426	0.0823529	0.0970588
			133	Gfi1b + Ctnnb1 + LSD1	0.173554	0.157025	0.092437	0.092437	0.1	0.05
