# Supplementary material for: Gfi1b regulates the level of Wnt/β-catenin signaling in hematopoietic stem cells and megakaryocytes
Source: Nat Commun. 2019 Mar 20;10:1270. doi: 10.1038/s41467-019-09273-z (PMC6426870; doi:10.1038/s41467-019-09273-z)
Supplement: Supplementary file 6 — Supplementary Data 2 [file 41467_2019_9273_MOESM6_ESM.xlsx]

## Sheet: Feuil1
Genes which are bound within 1kb of their Transcription Start Site by GFI1B, LSD1 and Beta Catenin in mouse ChIP-seq experiments
Refseq_ID	Gene Symbol
NM_001003908	Cltc
NM_001011732	Xkr7
NM_001033173	Usp31
NM_001033202	Usp30
NM_001033425	Zscan10
NM_001033536	Rfx7
NM_001080808	Ccdc64
NM_001081188	Exosc7
NM_001081411	Sclt1
NM_001102471	Cnnm2
NM_001111121	Ccdc6
NM_001111288	Sco2
NM_001146010	Fchsd2
NM_001146086	Fbxo34
NM_001159537	Adcy3
NM_001161723	Tfeb
NM_001161724	Ilk
NM_001164610	Smpd4
NM_001167889	Suv420h1
NM_001168621	Znrf1
NM_001195205	Trmt2a
NM_001198792	Ak1
NM_001256518	Zfp672
NM_001267710	Eef2k
NM_007381	Acadl
NM_007583	Cacng2
NM_007631	Ccnd1
NM_007913	Egr1
NM_007930	Enc1
NM_008302	Hsp90ab1
NM_008415	Jrk
NM_008505	Lmo2
NM_008514	Lrp6
NM_008637	Nudt1
NM_008842	Pim1
NM_009044	Rel
NM_009061	Rgs2
NM_009189	Six1
NM_009295	Stxbp1
NM_009427	Tob1
NM_009593	Abcg1
NM_009628	Adnp
NM_010262	Gbx2
NM_010353	Gsg2
NM_010902	Nfe2l2
NM_011185	Psmb1
NM_011239	Ranbp1
NM_011363	Sh2b1
NM_011498	Bhlhe40
NM_011523	Synj2
NM_011573	Tex264
NM_011747	Zfp13
NM_011777	Zyx
NM_011817	Gadd45g
NM_011944	Map2k7
NM_013535	Grcc10
NM_013881	Ulk2
NM_013902	Fkbp3
NM_018776	Crlf3
NM_018819	Mpc1
NM_019651	Ptpn9
NM_019740	Foxo3
NM_019822	Adrm1
NM_019837	Nudt3
NM_021498	Pole3
NM_021880	Prkar1a
NM_023162	Znrd1
NM_023240	Eef1d
NM_025456	Eapp
NM_025522	Dhrs7
NM_025706	Tbc1d15
NM_025836	Plin3
NM_025897	Rrp8
NM_025903	Ifrd2
NM_025944	Tmem246
NM_026015	Zmat5
NM_026268	Dusp6
NM_026510	Ftsj2
NM_026514	Cdc42ep3
NM_026648	Dnaaf1
NM_026892	Eif1b
NM_026917	Zdhhc3
NM_027226	Fyttd1
NM_027897	Rhpn2
NM_028244	Rrp1b
NM_028300	Pih1d2
NM_028639	Ttc7
NM_028667	D3Ertd751e
NM_028782	Lonp1
NM_029001	Elovl7
NM_029602	Znrd1as
NM_029789	Cers2
NM_030261	Sesn3
NM_033524	Spred1
NM_080437	Celsr3
NM_130893	Scrt1
NM_133249	Ppargc1b
NM_133687	Cxxc5
NM_133694	Fbxl15
NM_134123	Scaf8
NM_138755	Phf21a
NM_144549	Trib1
NM_145508	Dyrk3
NM_145587	Sbk1
NM_146075	Lemd2
NM_146224	Zfp280d
NM_153167	Dcaf10
NM_153553	Npas4
NM_172268	Nup214
NM_172519	Dis3l
NM_173763	Ccbl2
NM_175185	Hsdl1
NM_175350	Catsperd
NM_175383	B3gnt1
NM_175833	Cdv3
NM_176850	Bptf
NM_177224	Chd9
NM_177565	Zfp3
NM_177607	4933430I17Rik
NM_178281	Trim39
NM_178646	Tigd5
NM_178665	Lpp
NM_197979	Uqcr10
NM_197990	1700025G04Rik
NM_199301	Mtg1
NM_199304	Zfp341
NM_212449	AU019823
NR_015506	4833418N02Rik
NR_029827	Mir7b
NR_033197	4933427E11Rik
NR_037954	1110054M08Rik
NR_040469	5031425E22Rik
NR_045735	4930509E16Rik
