# Supplementary material for: Gfi1b regulates the level of Wnt/β-catenin signaling in hematopoietic stem cells and megakaryocytes
Source: Nat Commun. 2019 Mar 20;10:1270. doi: 10.1038/s41467-019-09273-z (PMC6426870; doi:10.1038/s41467-019-09273-z)
Supplement: Supplementary file 7 — Supplementary Data 3 [file 41467_2019_9273_MOESM7_ESM.xlsx]

## Sheet: With Wnt3A
Ensembl Genes which are bound within 1kb of their Transcription Start Site by GFI1B, LSD1 and Beta Catenin in K562 cells in the presence of Wnt treatment
Geneid	Gene name	Gene description	Gene type
ENSG00000010072	SPRTN	SprT-like N-terminal domain [Source:HGNC Symbol;Acc:HGNC:25356]	protein_coding
ENSG00000031823	RANBP3	RAN binding protein 3 [Source:HGNC Symbol;Acc:HGNC:9850]	protein_coding
ENSG00000087903	RFX2	regulatory factor X2 [Source:HGNC Symbol;Acc:HGNC:9983]	protein_coding
ENSG00000103264	FBXO31	F-box protein 31 [Source:HGNC Symbol;Acc:HGNC:16510]	protein_coding
ENSG00000104497	SNX16	sorting nexin 16 [Source:HGNC Symbol;Acc:HGNC:14980]	protein_coding
ENSG00000105085	MED26	mediator complex subunit 26 [Source:HGNC Symbol;Acc:HGNC:2376]	protein_coding
ENSG00000105662	CRTC1	CREB regulated transcription coactivator 1 [Source:HGNC Symbol;Acc:HGNC:16062]	protein_coding
ENSG00000105982	RNF32	ring finger protein 32 [Source:HGNC Symbol;Acc:HGNC:17118]	protein_coding
ENSG00000107771	CCSER2	coiled-coil serine rich protein 2 [Source:HGNC Symbol;Acc:HGNC:29197]	protein_coding
ENSG00000116903	EXOC8	exocyst complex component 8 [Source:HGNC Symbol;Acc:HGNC:24659]	protein_coding
ENSG00000119318	RAD23B	RAD23 homolog B, nucleotide excision repair protein [Source:HGNC Symbol;Acc:HGNC:9813]	protein_coding
ENSG00000120742	SERP1	stress associated endoplasmic reticulum protein 1 [Source:HGNC Symbol;Acc:HGNC:10759]	protein_coding
ENSG00000121067	SPOP	speckle type BTB/POZ protein [Source:HGNC Symbol;Acc:HGNC:11254]	protein_coding
ENSG00000127540	UQCR11	ubiquinol-cytochrome c reductase, complex III subunit XI [Source:HGNC Symbol;Acc:HGNC:30862]	protein_coding
ENSG00000130881	LRP3	LDL receptor related protein 3 [Source:HGNC Symbol;Acc:HGNC:6695]	protein_coding
ENSG00000133318	RTN3	reticulon 3 [Source:HGNC Symbol;Acc:HGNC:10469]	protein_coding
ENSG00000136450	SRSF1	serine and arginine rich splicing factor 1 [Source:HGNC Symbol;Acc:HGNC:10780]	protein_coding
ENSG00000141979	AC008764.1	0	protein_coding
ENSG00000148814	LRRC27	leucine rich repeat containing 27 [Source:HGNC Symbol;Acc:HGNC:29346]	protein_coding
ENSG00000165752	STK32C	serine/threonine kinase 32C [Source:HGNC Symbol;Acc:HGNC:21332]	protein_coding
ENSG00000167513	CDT1	chromatin licensing and DNA replication factor 1 [Source:HGNC Symbol;Acc:HGNC:24576]	protein_coding
ENSG00000182648	LINC01006	long intergenic non-protein coding RNA 1006 [Source:HGNC Symbol;Acc:HGNC:48971]	lincRNA
ENSG00000184436	THAP7	THAP domain containing 7 [Source:HGNC Symbol;Acc:HGNC:23190]	protein_coding
ENSG00000185485	SDHAP1	succinate dehydrogenase complex flavoprotein subunit A pseudogene 1 [Source:HGNC Symbol;Acc:HGNC:32455]	transcribed_unprocessed_pseudogene
ENSG00000198843	SELENOT	selenoprotein T [Source:HGNC Symbol;Acc:HGNC:18136]	protein_coding
ENSG00000226958	#N/A	#N/A	#N/A
ENSG00000230513	THAP7-AS1	THAP7 antisense RNA 1 [Source:HGNC Symbol;Acc:HGNC:41013]	antisense_RNA
ENSG00000241781	#N/A	#N/A	#N/A
ENSG00000244291	#N/A	#N/A	#N/A
ENSG00000264355	#N/A	#N/A	#N/A
ENSG00000266983	AC011444.1	0	antisense_RNA
ENSG00000267054	AC008738.1	0	sense_intronic
ENSG00000267059	AC005943.1	0	protein_coding
ENSG00000011198	ABHD5	abhydrolase domain containing 5 [Source:HGNC Symbol;Acc:HGNC:21396]	protein_coding
ENSG00000071564	TCF3	transcription factor 3 [Source:HGNC Symbol;Acc:HGNC:11633]	protein_coding
ENSG00000087589	CASS4	Cas scaffolding protein family member 4 [Source:HGNC Symbol;Acc:HGNC:15878]	protein_coding
ENSG00000100027	YPEL1	yippee like 1 [Source:HGNC Symbol;Acc:HGNC:12845]	protein_coding
ENSG00000101158	NELFCD	negative elongation factor complex member C/D [Source:HGNC Symbol;Acc:HGNC:15934]	protein_coding
ENSG00000101347	SAMHD1	SAM and HD domain containing deoxynucleoside triphosphate triphosphohydrolase 1 [Source:HGNC Symbol;Acc:HGNC:15925]	protein_coding
ENSG00000103657	HERC1	HECT and RLD domain containing E3 ubiquitin protein ligase family member 1 [Source:HGNC Symbol;Acc:HGNC:4867]	protein_coding
ENSG00000105383	CD33	CD33 molecule [Source:HGNC Symbol;Acc:HGNC:1659]	protein_coding
ENSG00000107890	ANKRD26	ankyrin repeat domain 26 [Source:HGNC Symbol;Acc:HGNC:29186]	protein_coding
ENSG00000108064	TFAM	transcription factor A, mitochondrial [Source:HGNC Symbol;Acc:HGNC:11741]	protein_coding
ENSG00000112029	FBXO5	F-box protein 5 [Source:HGNC Symbol;Acc:HGNC:13584]	protein_coding
ENSG00000119242	CCDC92	coiled-coil domain containing 92 [Source:HGNC Symbol;Acc:HGNC:29563]	protein_coding
ENSG00000121797	CCRL2	C-C motif chemokine receptor like 2 [Source:HGNC Symbol;Acc:HGNC:1612]	protein_coding
ENSG00000122952	ZWINT	ZW10 interacting kinetochore protein [Source:HGNC Symbol;Acc:HGNC:13195]	protein_coding
ENSG00000123545	NDUFAF4	NADH:ubiquinone oxidoreductase complex assembly factor 4 [Source:HGNC Symbol;Acc:HGNC:21034]	protein_coding
ENSG00000124571	XPO5	exportin 5 [Source:HGNC Symbol;Acc:HGNC:17675]	protein_coding
ENSG00000129003	VPS13C	vacuolar protein sorting 13 homolog C [Source:HGNC Symbol;Acc:HGNC:23594]	protein_coding
ENSG00000139668	WDFY2	WD repeat and FYVE domain containing 2 [Source:HGNC Symbol;Acc:HGNC:20482]	protein_coding
ENSG00000142530	FAM71E1	family with sequence similarity 71 member E1 [Source:HGNC Symbol;Acc:HGNC:25107]	protein_coding
ENSG00000155660	PDIA4	protein disulfide isomerase family A member 4 [Source:HGNC Symbol;Acc:HGNC:30167]	protein_coding
ENSG00000159086	PAXBP1	PAX3 and PAX7 binding protein 1 [Source:HGNC Symbol;Acc:HGNC:13579]	protein_coding
ENSG00000160746	ANO10	anoctamin 10 [Source:HGNC Symbol;Acc:HGNC:25519]	protein_coding
ENSG00000161671	EMC10	ER membrane protein complex subunit 10 [Source:HGNC Symbol;Acc:HGNC:27609]	protein_coding
ENSG00000162543	UBXN10	UBX domain protein 10 [Source:HGNC Symbol;Acc:HGNC:26354]	protein_coding
ENSG00000164651	SP8	Sp8 transcription factor [Source:HGNC Symbol;Acc:HGNC:19196]	protein_coding
ENSG00000165804	ZNF219	zinc finger protein 219 [Source:HGNC Symbol;Acc:HGNC:13011]	protein_coding
ENSG00000170266	GLB1	galactosidase beta 1 [Source:HGNC Symbol;Acc:HGNC:4298]	protein_coding
ENSG00000170734	POLH	DNA polymerase eta [Source:HGNC Symbol;Acc:HGNC:9181]	protein_coding
ENSG00000171130	ATP6V0E2	ATPase H+ transporting V0 subunit e2 [Source:HGNC Symbol;Acc:HGNC:21723]	protein_coding
ENSG00000173276	ZBTB21	zinc finger and BTB domain containing 21 [Source:HGNC Symbol;Acc:HGNC:13083]	protein_coding
ENSG00000173575	CHD2	chromodomain helicase DNA binding protein 2 [Source:HGNC Symbol;Acc:HGNC:1917]	protein_coding
ENSG00000174898	CATSPERD	cation channel sperm associated auxiliary subunit delta [Source:HGNC Symbol;Acc:HGNC:28598]	protein_coding
ENSG00000178882	RFLNA	refilin A [Source:HGNC Symbol;Acc:HGNC:27051]	protein_coding
ENSG00000183255	PTTG1IP	PTTG1 interacting protein [Source:HGNC Symbol;Acc:HGNC:13524]	protein_coding
ENSG00000188167	TMPPE	transmembrane protein with metallophosphoesterase domain [Source:HGNC Symbol;Acc:HGNC:33865]	protein_coding
ENSG00000196365	LONP1	lon peptidase 1, mitochondrial [Source:HGNC Symbol;Acc:HGNC:9479]	protein_coding
ENSG00000197063	MAFG	MAF bZIP transcription factor G [Source:HGNC Symbol;Acc:HGNC:6781]	protein_coding
ENSG00000205930	C21orf62-AS1	C21orf62 antisense RNA 1 [Source:HGNC Symbol;Acc:HGNC:1290]	antisense_RNA
ENSG00000206418	RAB12	RAB12, member RAS oncogene family [Source:HGNC Symbol;Acc:HGNC:31332]	protein_coding
ENSG00000213246	SUPT4H1	SPT4 homolog, DSIF elongation factor subunit [Source:HGNC Symbol;Acc:HGNC:11467]	protein_coding
ENSG00000215837	SDHAP2	succinate dehydrogenase complex flavoprotein subunit A pseudogene 2 [Source:HGNC Symbol;Acc:HGNC:27408]	transcribed_unprocessed_pseudogene
ENSG00000221400	SNORD3J	small nucleolar RNA, C/D box 3J [Source:HGNC Symbol;Acc:HGNC:52243]	snoRNA
ENSG00000221771	MIR1205	microRNA 1205 [Source:HGNC Symbol;Acc:HGNC:35271]	miRNA
ENSG00000223223	RN7SKP192	RNA, 7SK small nuclear pseudogene 192 [Source:HGNC Symbol;Acc:HGNC:45916]	misc_RNA
ENSG00000223552	AC098613.1	0	antisense_RNA
ENSG00000225986	UBXN10-AS1	UBXN10 antisense RNA 1 [Source:HGNC Symbol;Acc:HGNC:41141]	antisense_RNA
ENSG00000227627	AL080276.2	0	antisense_RNA
ENSG00000229178	AC233280.1	0	lincRNA
ENSG00000233529	HCG21	HLA complex group 21 (non-protein coding) [Source:HGNC Symbol;Acc:HGNC:31335]	antisense_RNA
ENSG00000235954	TTC28-AS1	TTC28 antisense RNA 1 [Source:HGNC Symbol;Acc:HGNC:29336]	processed_transcript
ENSG00000236233	#N/A	#N/A	#N/A
ENSG00000237232	ZNF295-AS1	ZNF295 antisense RNA 1 [Source:HGNC Symbol;Acc:HGNC:23130]	lincRNA
ENSG00000241135	LINC00881	long intergenic non-protein coding RNA 881 [Source:HGNC Symbol;Acc:HGNC:48567]	lincRNA
ENSG00000242086	LINC00969	long intergenic non-protein coding RNA 969 [Source:HGNC Symbol;Acc:HGNC:48729]	lincRNA
ENSG00000247626	MARS2	methionyl-tRNA synthetase 2, mitochondrial [Source:HGNC Symbol;Acc:HGNC:25133]	protein_coding
ENSG00000253258	AC068228.2	0	antisense_RNA
ENSG00000259251	AC104590.1	0	antisense_RNA
ENSG00000263857	MIR4729	microRNA 4729 [Source:HGNC Symbol;Acc:HGNC:41585]	miRNA
ENSG00000265688	MAFG-AS1	MAFG antisense RNA 1 (head to head) [Source:HGNC Symbol;Acc:HGNC:43649]	antisense_RNA
ENSG00000272888	LINC01578	long intergenic non-protein coding RNA 1578 [Source:HGNC Symbol;Acc:HGNC:48626]	processed_transcript
ENSG00000156239	N6AMT1	N-6 adenine-specific DNA methyltransferase 1 [Source:HGNC Symbol;Acc:HGNC:16021]	protein_coding
ENSG00000093000	NUP50	nucleoporin 50 [Source:HGNC Symbol;Acc:HGNC:8065]	protein_coding
ENSG00000226328	NUP50-AS1	NUP50 antisense RNA 1 (head to head) [Source:HGNC Symbol;Acc:HGNC:50502]	lincRNA
ENSG00000015153	YAF2	YY1 associated factor 2 [Source:HGNC Symbol;Acc:HGNC:17363]	protein_coding
ENSG00000111911	HINT3	histidine triad nucleotide binding protein 3 [Source:HGNC Symbol;Acc:HGNC:18468]	protein_coding
ENSG00000134283	PPHLN1	periphilin 1 [Source:HGNC Symbol;Acc:HGNC:19369]	protein_coding
ENSG00000156110	ADK	adenosine kinase [Source:HGNC Symbol;Acc:HGNC:257]	protein_coding
ENSG00000166558	SLC38A8	solute carrier family 38 member 8 [Source:HGNC Symbol;Acc:HGNC:32434]	protein_coding
ENSG00000168646	AXIN2	axin 2 [Source:HGNC Symbol;Acc:HGNC:904]	protein_coding
ENSG00000171497	PPID	peptidylprolyl isomerase D [Source:HGNC Symbol;Acc:HGNC:9257]	protein_coding
ENSG00000174718	KIAA1551	KIAA1551 [Source:HGNC Symbol;Acc:HGNC:25559]	protein_coding
ENSG00000185009	AP3M1	adaptor related protein complex 3 mu 1 subunit [Source:HGNC Symbol;Acc:HGNC:569]	protein_coding
ENSG00000204335	SP5	Sp5 transcription factor [Source:HGNC Symbol;Acc:HGNC:14529]	protein_coding
ENSG00000222033	LINC01124	long intergenic non-protein coding RNA 1124 [Source:HGNC Symbol;Acc:HGNC:49270]	lincRNA
ENSG00000252687	#N/A	#N/A	#N/A

## Sheet: No Wnt3A
Ensembl Genes which are bound within 1kb of their Transcription Start Site by GFI1B, LSD1 and Beta Catenin in K562 cells in the absence of Wnt treatment
Ensembl GeneID	Gene name	Gene description	Gene type
ENSG00000001167	NFYA	nuclear transcription factor Y subunit alpha [Source:HGNC Symbol;Acc:HGNC:7804]	protein_coding
ENSG00000007520	TSR3	TSR3, acp transferase ribosome maturation factor [Source:HGNC Symbol;Acc:HGNC:14175]	protein_coding
ENSG00000010072	SPRTN	SprT-like N-terminal domain [Source:HGNC Symbol;Acc:HGNC:25356]	protein_coding
ENSG00000014138	POLA2	DNA polymerase alpha 2, accessory subunit [Source:HGNC Symbol;Acc:HGNC:30073]	protein_coding
ENSG00000014164	ZC3H3	zinc finger CCCH-type containing 3 [Source:HGNC Symbol;Acc:HGNC:28972]	protein_coding
ENSG00000023191	RNH1	ribonuclease/angiogenin inhibitor 1 [Source:HGNC Symbol;Acc:HGNC:10074]	protein_coding
ENSG00000031698	SARS	seryl-tRNA synthetase [Source:HGNC Symbol;Acc:HGNC:10537]	protein_coding
ENSG00000031823	RANBP3	RAN binding protein 3 [Source:HGNC Symbol;Acc:HGNC:9850]	protein_coding
ENSG00000064607	SUGP2	SURP and G-patch domain containing 2 [Source:HGNC Symbol;Acc:HGNC:18641]	protein_coding
ENSG00000073578	SDHA	succinate dehydrogenase complex flavoprotein subunit A [Source:HGNC Symbol;Acc:HGNC:10680]	protein_coding
ENSG00000076201	PTPN23	protein tyrosine phosphatase, non-receptor type 23 [Source:HGNC Symbol;Acc:HGNC:14406]	protein_coding
ENSG00000078808	SDF4	stromal cell derived factor 4 [Source:HGNC Symbol;Acc:HGNC:24188]	protein_coding
ENSG00000081692	JMJD4	jumonji domain containing 4 [Source:HGNC Symbol;Acc:HGNC:25724]	protein_coding
ENSG00000087903	RFX2	regulatory factor X2 [Source:HGNC Symbol;Acc:HGNC:9983]	protein_coding
ENSG00000088356	PDRG1	p53 and DNA damage regulated 1 [Source:HGNC Symbol;Acc:HGNC:16119]	protein_coding
ENSG00000090581	GNPTG	N-acetylglucosamine-1-phosphate transferase gamma subunit [Source:HGNC Symbol;Acc:HGNC:23026]	protein_coding
ENSG00000091542	ALKBH5	alkB homolog 5, RNA demethylase [Source:HGNC Symbol;Acc:HGNC:25996]	protein_coding
ENSG00000099783	HNRNPM	heterogeneous nuclear ribonucleoprotein M [Source:HGNC Symbol;Acc:HGNC:5046]	protein_coding
ENSG00000099804	CDC34	cell division cycle 34 [Source:HGNC Symbol;Acc:HGNC:1734]	protein_coding
ENSG00000100445	SDR39U1	short chain dehydrogenase/reductase family 39U member 1 [Source:HGNC Symbol;Acc:HGNC:20275]	protein_coding
ENSG00000103148	NPRL3	NPR3 like, GATOR1 complex subunit [Source:HGNC Symbol;Acc:HGNC:14124]	protein_coding
ENSG00000103194	USP10	ubiquitin specific peptidase 10 [Source:HGNC Symbol;Acc:HGNC:12608]	protein_coding
ENSG00000103226	NOMO3	NODAL modulator 3 [Source:HGNC Symbol;Acc:HGNC:25242]	protein_coding
ENSG00000103264	FBXO31	F-box protein 31 [Source:HGNC Symbol;Acc:HGNC:16510]	protein_coding
ENSG00000103512	NOMO1	NODAL modulator 1 [Source:HGNC Symbol;Acc:HGNC:30060]	protein_coding
ENSG00000104497	SNX16	sorting nexin 16 [Source:HGNC Symbol;Acc:HGNC:14980]	protein_coding
ENSG00000104951	IL4I1	interleukin 4 induced 1 [Source:HGNC Symbol;Acc:HGNC:19094]	protein_coding
ENSG00000105085	MED26	mediator complex subunit 26 [Source:HGNC Symbol;Acc:HGNC:2376]	protein_coding
ENSG00000105220	GPI	glucose-6-phosphate isomerase [Source:HGNC Symbol;Acc:HGNC:4458]	protein_coding
ENSG00000105662	CRTC1	CREB regulated transcription coactivator 1 [Source:HGNC Symbol;Acc:HGNC:16062]	protein_coding
ENSG00000105676	ARMC6	armadillo repeat containing 6 [Source:HGNC Symbol;Acc:HGNC:25049]	protein_coding
ENSG00000105771	SMG9	SMG9, nonsense mediated mRNA decay factor [Source:HGNC Symbol;Acc:HGNC:25763]	protein_coding
ENSG00000105982	RNF32	ring finger protein 32 [Source:HGNC Symbol;Acc:HGNC:17118]	protein_coding
ENSG00000107771	CCSER2	coiled-coil serine rich protein 2 [Source:HGNC Symbol;Acc:HGNC:29197]	protein_coding
ENSG00000109065	NAT9	N-acetyltransferase 9 (putative) [Source:HGNC Symbol;Acc:HGNC:23133]	protein_coding
ENSG00000109066	TMEM104	transmembrane protein 104 [Source:HGNC Symbol;Acc:HGNC:25984]	protein_coding
ENSG00000109919	MTCH2	mitochondrial carrier 2 [Source:HGNC Symbol;Acc:HGNC:17587]	protein_coding
ENSG00000112210	RAB23	RAB23, member RAS oncogene family [Source:HGNC Symbol;Acc:HGNC:14263]	protein_coding
ENSG00000113712	CSNK1A1	casein kinase 1 alpha 1 [Source:HGNC Symbol;Acc:HGNC:2451]	protein_coding
ENSG00000115652	UXS1	UDP-glucuronate decarboxylase 1 [Source:HGNC Symbol;Acc:HGNC:17729]	protein_coding
ENSG00000115998	C2orf42	chromosome 2 open reading frame 42 [Source:HGNC Symbol;Acc:HGNC:26056]	protein_coding
ENSG00000116001	TIA1	TIA1 cytotoxic granule associated RNA binding protein [Source:HGNC Symbol;Acc:HGNC:11802]	protein_coding
ENSG00000116903	EXOC8	exocyst complex component 8 [Source:HGNC Symbol;Acc:HGNC:24659]	protein_coding
ENSG00000117682	DHDDS	dehydrodolichyl diphosphate synthase subunit [Source:HGNC Symbol;Acc:HGNC:20603]	protein_coding
ENSG00000117758	STX12	syntaxin 12 [Source:HGNC Symbol;Acc:HGNC:11430]	protein_coding
ENSG00000119318	RAD23B	RAD23 homolog B, nucleotide excision repair protein [Source:HGNC Symbol;Acc:HGNC:9813]	protein_coding
ENSG00000119812	FAM98A	family with sequence similarity 98 member A [Source:HGNC Symbol;Acc:HGNC:24520]	protein_coding
ENSG00000120742	SERP1	stress associated endoplasmic reticulum protein 1 [Source:HGNC Symbol;Acc:HGNC:10759]	protein_coding
ENSG00000121067	SPOP	speckle type BTB/POZ protein [Source:HGNC Symbol;Acc:HGNC:11254]	protein_coding
ENSG00000121774	KHDRBS1	KH RNA binding domain containing, signal transduction associated 1 [Source:HGNC Symbol;Acc:HGNC:18116]	protein_coding
ENSG00000122034	GTF3A	general transcription factor IIIA [Source:HGNC Symbol;Acc:HGNC:4662]	protein_coding
ENSG00000122873	CISD1	CDGSH iron sulfur domain 1 [Source:HGNC Symbol;Acc:HGNC:30880]	protein_coding
ENSG00000124171	PARD6B	par-6 family cell polarity regulator beta [Source:HGNC Symbol;Acc:HGNC:16245]	protein_coding
ENSG00000124444	ZNF576	zinc finger protein 576 [Source:HGNC Symbol;Acc:HGNC:28357]	protein_coding
ENSG00000124532	MRS2	MRS2, magnesium transporter [Source:HGNC Symbol;Acc:HGNC:13785]	protein_coding
ENSG00000125812	GZF1	GDNF inducible zinc finger protein 1 [Source:HGNC Symbol;Acc:HGNC:15808]	protein_coding
ENSG00000126870	WDR60	WD repeat domain 60 [Source:HGNC Symbol;Acc:HGNC:21862]	protein_coding
ENSG00000127483	HP1BP3	heterochromatin protein 1 binding protein 3 [Source:HGNC Symbol;Acc:HGNC:24973]	protein_coding
ENSG00000127540	UQCR11	ubiquinol-cytochrome c reductase, complex III subunit XI [Source:HGNC Symbol;Acc:HGNC:30862]	protein_coding
ENSG00000127616	SMARCA4	SWI/SNF related, matrix associated, actin dependent regulator of chromatin, subfamily a, member 4 [Source:HGNC Symbol;Acc:HGNC:11100]	protein_coding
ENSG00000128524	ATP6V1F	ATPase H+ transporting V1 subunit F [Source:HGNC Symbol;Acc:HGNC:16832]	protein_coding
ENSG00000129103	SUMF2	sulfatase modifying factor 2 [Source:HGNC Symbol;Acc:HGNC:20415]	protein_coding
ENSG00000130227	XPO7	exportin 7 [Source:HGNC Symbol;Acc:HGNC:14108]	protein_coding
ENSG00000130724	CHMP2A	charged multivesicular body protein 2A [Source:HGNC Symbol;Acc:HGNC:30216]	protein_coding
ENSG00000130881	LRP3	LDL receptor related protein 3 [Source:HGNC Symbol;Acc:HGNC:6695]	protein_coding
ENSG00000132823	OSER1	oxidative stress responsive serine rich 1 [Source:HGNC Symbol;Acc:HGNC:16105]	protein_coding
ENSG00000132842	AP3B1	adaptor related protein complex 3 beta 1 subunit [Source:HGNC Symbol;Acc:HGNC:566]	protein_coding
ENSG00000133318	RTN3	reticulon 3 [Source:HGNC Symbol;Acc:HGNC:10469]	protein_coding
ENSG00000134376	CRB1	crumbs 1, cell polarity complex component [Source:HGNC Symbol;Acc:HGNC:2343]	protein_coding
ENSG00000134982	APC	APC, WNT signaling pathway regulator [Source:HGNC Symbol;Acc:HGNC:583]	protein_coding
ENSG00000136450	SRSF1	serine and arginine rich splicing factor 1 [Source:HGNC Symbol;Acc:HGNC:10780]	protein_coding
ENSG00000137216	TMEM63B	transmembrane protein 63B [Source:HGNC Symbol;Acc:HGNC:17735]	protein_coding
ENSG00000137310	TCF19	transcription factor 19 [Source:HGNC Symbol;Acc:HGNC:11629]	protein_coding
ENSG00000137492	THAP12	THAP domain containing 12 [Source:HGNC Symbol;Acc:HGNC:9440]	protein_coding
ENSG00000137817	PARP6	poly(ADP-ribose) polymerase family member 6 [Source:HGNC Symbol;Acc:HGNC:26921]	protein_coding
ENSG00000137834	SMAD6	SMAD family member 6 [Source:HGNC Symbol;Acc:HGNC:6772]	protein_coding
ENSG00000140471	LINS1	lines homolog 1 [Source:HGNC Symbol;Acc:HGNC:30922]	protein_coding
ENSG00000141979	AC008764.1	na	protein_coding
ENSG00000143190	POU2F1	POU class 2 homeobox 1 [Source:HGNC Symbol;Acc:HGNC:9212]	protein_coding
ENSG00000143476	DTL	denticleless E3 ubiquitin protein ligase homolog [Source:HGNC Symbol;Acc:HGNC:30288]	protein_coding
ENSG00000143493	INTS7	integrator complex subunit 7 [Source:HGNC Symbol;Acc:HGNC:24484]	protein_coding
ENSG00000148814	LRRC27	leucine rich repeat containing 27 [Source:HGNC Symbol;Acc:HGNC:29346]	protein_coding
ENSG00000149636	DSN1	DSN1 homolog, MIS12 kinetochore complex component [Source:HGNC Symbol;Acc:HGNC:16165]	protein_coding
ENSG00000151092	NGLY1	N-glycanase 1 [Source:HGNC Symbol;Acc:HGNC:17646]	protein_coding
ENSG00000151151	IPMK	inositol polyphosphate multikinase [Source:HGNC Symbol;Acc:HGNC:20739]	protein_coding
ENSG00000155666	KDM8	lysine demethylase 8 [Source:HGNC Symbol;Acc:HGNC:25840]	protein_coding
ENSG00000157036	EXOG	exo/endonuclease G [Source:HGNC Symbol;Acc:HGNC:3347]	protein_coding
ENSG00000158042	MRPL17	mitochondrial ribosomal protein L17 [Source:HGNC Symbol;Acc:HGNC:14053]	protein_coding
ENSG00000158604	TMED4	transmembrane p24 trafficking protein 4 [Source:HGNC Symbol;Acc:HGNC:22301]	protein_coding
ENSG00000158987	RAPGEF6	Rap guanine nucleotide exchange factor 6 [Source:HGNC Symbol;Acc:HGNC:20655]	protein_coding
ENSG00000160193	WDR4	WD repeat domain 4 [Source:HGNC Symbol;Acc:HGNC:12756]	protein_coding
ENSG00000160194	NDUFV3	NADH:ubiquinone oxidoreductase subunit V3 [Source:HGNC Symbol;Acc:HGNC:7719]	protein_coding
ENSG00000160284	SPATC1L	spermatogenesis and centriole associated 1 like [Source:HGNC Symbol;Acc:HGNC:1298]	protein_coding
ENSG00000160310	PRMT2	protein arginine methyltransferase 2 [Source:HGNC Symbol;Acc:HGNC:5186]	protein_coding
ENSG00000160691	SHC1	SHC adaptor protein 1 [Source:HGNC Symbol;Acc:HGNC:10840]	protein_coding
ENSG00000160766	GBAP1	glucosylceramidase beta pseudogene 1 [Source:HGNC Symbol;Acc:HGNC:4178]	transcribed_unprocessed_pseudogene
ENSG00000161204	ABCF3	ATP binding cassette subfamily F member 3 [Source:HGNC Symbol;Acc:HGNC:72]	protein_coding
ENSG00000163528	CHCHD4	coiled-coil-helix-coiled-coil-helix domain containing 4 [Source:HGNC Symbol;Acc:HGNC:26467]	protein_coding
ENSG00000163832	ELP6	elongator acetyltransferase complex subunit 6 [Source:HGNC Symbol;Acc:HGNC:25976]	protein_coding
ENSG00000164366	CCDC127	coiled-coil domain containing 127 [Source:HGNC Symbol;Acc:HGNC:30520]	protein_coding
ENSG00000164631	ZNF12	zinc finger protein 12 [Source:HGNC Symbol;Acc:HGNC:12902]	protein_coding
ENSG00000165752	STK32C	serine/threonine kinase 32C [Source:HGNC Symbol;Acc:HGNC:21332]	protein_coding
ENSG00000166181	API5	apoptosis inhibitor 5 [Source:HGNC Symbol;Acc:HGNC:594]	protein_coding
ENSG00000167110	GOLGA2	golgin A2 [Source:HGNC Symbol;Acc:HGNC:4425]	protein_coding
ENSG00000167378	IRGQ	immunity related GTPase Q [Source:HGNC Symbol;Acc:HGNC:24868]	protein_coding
ENSG00000167513	CDT1	chromatin licensing and DNA replication factor 1 [Source:HGNC Symbol;Acc:HGNC:24576]	protein_coding
ENSG00000167972	ABCA3	ATP binding cassette subfamily A member 3 [Source:HGNC Symbol;Acc:HGNC:33]	protein_coding
ENSG00000168040	FADD	Fas associated via death domain [Source:HGNC Symbol;Acc:HGNC:3573]	protein_coding
ENSG00000169020	ATP5I	ATP synthase, H+ transporting, mitochondrial Fo complex subunit E [Source:HGNC Symbol;Acc:HGNC:846]	protein_coding
ENSG00000169136	ATF5	activating transcription factor 5 [Source:HGNC Symbol;Acc:HGNC:790]	protein_coding
ENSG00000169398	PTK2	protein tyrosine kinase 2 [Source:HGNC Symbol;Acc:HGNC:9611]	protein_coding
ENSG00000170846	AC093323.1	na	lincRNA
ENSG00000170876	TMEM43	transmembrane protein 43 [Source:HGNC Symbol;Acc:HGNC:28472]	protein_coding
ENSG00000173207	CKS1B	CDC28 protein kinase regulatory subunit 1B [Source:HGNC Symbol;Acc:HGNC:19083]	protein_coding
ENSG00000173327	MAP3K11	mitogen-activated protein kinase kinase kinase 11 [Source:HGNC Symbol;Acc:HGNC:6850]	protein_coding
ENSG00000174943	KCTD13	potassium channel tetramerization domain containing 13 [Source:HGNC Symbol;Acc:HGNC:22234]	protein_coding
ENSG00000175854	SWI5	SWI5 homologous recombination repair protein [Source:HGNC Symbol;Acc:HGNC:31412]	protein_coding
ENSG00000176022	B3GALT6	beta-1,3-galactosyltransferase 6 [Source:HGNC Symbol;Acc:HGNC:17978]	protein_coding
ENSG00000176101	SSNA1	SS nuclear autoantigen 1 [Source:HGNC Symbol;Acc:HGNC:11321]	protein_coding
ENSG00000176182	MYPOP	Myb related transcription factor, partner of profilin [Source:HGNC Symbol;Acc:HGNC:20178]	protein_coding
ENSG00000176248	ANAPC2	anaphase promoting complex subunit 2 [Source:HGNC Symbol;Acc:HGNC:19989]	protein_coding
ENSG00000176401	EID2B	EP300 interacting inhibitor of differentiation 2B [Source:HGNC Symbol;Acc:HGNC:26796]	protein_coding
ENSG00000177239	MAN1B1	mannosidase alpha class 1B member 1 [Source:HGNC Symbol;Acc:HGNC:6823]	protein_coding
ENSG00000177646	ACAD9	acyl-CoA dehydrogenase family member 9 [Source:HGNC Symbol;Acc:HGNC:21497]	protein_coding
ENSG00000177888	ZBTB41	zinc finger and BTB domain containing 41 [Source:HGNC Symbol;Acc:HGNC:24819]	protein_coding
ENSG00000179240	AP002360.1	na	protein_coding
ENSG00000179886	TIGD5	tigger transposable element derived 5 [Source:HGNC Symbol;Acc:HGNC:18336]	protein_coding
ENSG00000180992	MRPL14	mitochondrial ribosomal protein L14 [Source:HGNC Symbol;Acc:HGNC:14279]	protein_coding
ENSG00000181090	EHMT1	euchromatic histone lysine methyltransferase 1 [Source:HGNC Symbol;Acc:HGNC:24650]	protein_coding
ENSG00000182551	ADI1	acireductone dioxygenase 1 [Source:HGNC Symbol;Acc:HGNC:30576]	protein_coding
ENSG00000182648	LINC01006	long intergenic non-protein coding RNA 1006 [Source:HGNC Symbol;Acc:HGNC:48971]	lincRNA
ENSG00000182670	TTC3	tetratricopeptide repeat domain 3 [Source:HGNC Symbol;Acc:HGNC:12393]	protein_coding
ENSG00000183111	ARHGEF37	Rho guanine nucleotide exchange factor 37 [Source:HGNC Symbol;Acc:HGNC:34430]	protein_coding
ENSG00000183475	ASB7	ankyrin repeat and SOCS box containing 7 [Source:HGNC Symbol;Acc:HGNC:17182]	protein_coding
ENSG00000184436	THAP7	THAP domain containing 7 [Source:HGNC Symbol;Acc:HGNC:23190]	protein_coding
ENSG00000185485	SDHAP1	succinate dehydrogenase complex flavoprotein subunit A pseudogene 1 [Source:HGNC Symbol;Acc:HGNC:32455]	transcribed_unprocessed_pseudogene
ENSG00000185808	PIGP	phosphatidylinositol glycan anchor biosynthesis class P [Source:HGNC Symbol;Acc:HGNC:3046]	protein_coding
ENSG00000185838	GNB1L	G protein subunit beta 1 like [Source:HGNC Symbol;Acc:HGNC:4397]	protein_coding
ENSG00000186222	BLOC1S4	biogenesis of lysosomal organelles complex 1 subunit 4 [Source:HGNC Symbol;Acc:HGNC:24206]	protein_coding
ENSG00000186301	MST1P2	macrophage stimulating 1 pseudogene 2 [Source:HGNC Symbol;Acc:HGNC:7383]	unprocessed_pseudogene
ENSG00000187624	C17orf97	chromosome 17 open reading frame 97 [Source:HGNC Symbol;Acc:HGNC:33800]	protein_coding
ENSG00000188529	SRSF10	serine and arginine rich splicing factor 10 [Source:HGNC Symbol;Acc:HGNC:16713]	protein_coding
ENSG00000188827	SLX4	SLX4 structure-specific endonuclease subunit [Source:HGNC Symbol;Acc:HGNC:23845]	protein_coding
ENSG00000197136	PCNX3	pecanex homolog 3 [Source:HGNC Symbol;Acc:HGNC:18760]	protein_coding
ENSG00000198105	ZNF248	zinc finger protein 248 [Source:HGNC Symbol;Acc:HGNC:13041]	protein_coding
ENSG00000198843	SELENOT	selenoprotein T [Source:HGNC Symbol;Acc:HGNC:18136]	protein_coding
ENSG00000199270	RNA5S12	RNA, 5S ribosomal 12 [Source:HGNC Symbol;Acc:HGNC:34373]	rRNA
ENSG00000203993	ARRDC1-AS1	ARRDC1 antisense RNA 1 [Source:HGNC Symbol;Acc:HGNC:23395]	antisense_RNA
ENSG00000204536	CCHCR1	coiled-coil alpha-helical rod protein 1 [Source:HGNC Symbol;Acc:HGNC:13930]	protein_coding
ENSG00000213024	NUP62	nucleoporin 62 [Source:HGNC Symbol;Acc:HGNC:8066]	protein_coding
ENSG00000213639	PPP1CB	protein phosphatase 1 catalytic subunit beta [Source:HGNC Symbol;Acc:HGNC:9282]	protein_coding
ENSG00000213918	DNASE1	deoxyribonuclease 1 [Source:HGNC Symbol;Acc:HGNC:2956]	protein_coding
ENSG00000214135	AC132008.2	na	transcribed_unprocessed_pseudogene
ENSG00000215012	RTL10	retrotransposon Gag like 10 [Source:HGNC Symbol;Acc:HGNC:26112]	protein_coding
ENSG00000215375	MYL5	myosin light chain 5 [Source:HGNC Symbol;Acc:HGNC:7586]	protein_coding
ENSG00000215908	CROCCP2	ciliary rootlet coiled-coil, rootletin pseudogene 2 [Source:HGNC Symbol;Acc:HGNC:28170]	transcribed_unprocessed_pseudogene
ENSG00000223382	LINC01778	long intergenic non-protein coding RNA 1778 [Source:HGNC Symbol;Acc:HGNC:52568]	lincRNA
ENSG00000223891	OSER1-AS1	OSER1 antisense RNA 1 (head to head) [Source:HGNC Symbol;Acc:HGNC:48585]	lincRNA
ENSG00000225813	AC009299.1	na	processed_pseudogene
ENSG00000226763	SRRM5	serine/arginine repetitive matrix 5 [Source:HGNC Symbol;Acc:HGNC:37248]	protein_coding
ENSG00000226958	na	na	na
ENSG00000228327	AL669831.1	na	transcribed_unprocessed_pseudogene
ENSG00000228404	AP001468.1	na	antisense_RNA
ENSG00000228782	MRPL45P2	mitochondrial ribosomal protein L45 pseudogene 2 [Source:HGNC Symbol;Acc:HGNC:29716]	transcribed_unprocessed_pseudogene
ENSG00000230513	THAP7-AS1	THAP7 antisense RNA 1 [Source:HGNC Symbol;Acc:HGNC:41013]	antisense_RNA
ENSG00000235078	AC231981.1	na	antisense_RNA
ENSG00000236138	DUX4L26	double homeobox 4 like 26 [Source:HGNC Symbol;Acc:HGNC:50807]	processed_pseudogene
ENSG00000236514	AL135791.1	na	antisense_RNA
ENSG00000237491	AL669831.5	na	lincRNA
ENSG00000238227	TMEM250	transmembrane protein 250 [Source:HGNC Symbol;Acc:HGNC:31009]	protein_coding
ENSG00000239776	na	na	na
ENSG00000241685	ARPC1A	actin related protein 2/3 complex subunit 1A [Source:HGNC Symbol;Acc:HGNC:703]	protein_coding
ENSG00000241781	na	na	na
ENSG00000242902	FLNC-AS1	FLNC antisense RNA 1 [Source:HGNC Symbol;Acc:HGNC:53474]	antisense_RNA
ENSG00000244291	na	na	na
ENSG00000245729	LINC02226	long intergenic non-protein coding RNA 2226 [Source:HGNC Symbol;Acc:HGNC:53095]	lincRNA
ENSG00000247735	AC120114.1	na	antisense_RNA
ENSG00000249159	AC091965.1	na	lincRNA
ENSG00000250037	AC091965.2	na	unprocessed_pseudogene
ENSG00000251580	LINC02482	long intergenic non-protein coding RNA 2482 [Source:HGNC Symbol;Acc:HGNC:53458]	lincRNA
ENSG00000253720	AC022973.2	na	lincRNA
ENSG00000254144	AC067930.1	na	antisense_RNA
ENSG00000254999	BRK1	BRICK1, SCAR/WAVE actin nucleating complex subunit [Source:HGNC Symbol;Acc:HGNC:23057]	protein_coding
ENSG00000259029	DUX4L18	double homeobox 4 like 18 [Source:HGNC Symbol;Acc:HGNC:37716]	unprocessed_pseudogene
ENSG00000259755	AC090907.2	na	antisense_RNA
ENSG00000260236	AC099778.1	na	antisense_RNA
ENSG00000260774	AC021087.3	na	processed_transcript
ENSG00000264063	MIR3687-2	microRNA 3687-2 [Source:HGNC Symbol;Acc:HGNC:50835]	miRNA
ENSG00000264349	MIR4258	microRNA 4258 [Source:HGNC Symbol;Acc:HGNC:38281]	miRNA
ENSG00000264355	na	na	na
ENSG00000264462	MIR3648-2	microRNA 3648-2 [Source:HGNC Symbol;Acc:HGNC:50843]	miRNA
ENSG00000266677	AC087164.1	na	antisense_RNA
ENSG00000266983	AC011444.1	na	antisense_RNA
ENSG00000267054	AC008738.1	na	sense_intronic
ENSG00000267059	AC005943.1	na	protein_coding
ENSG00000267219	AC010504.1	na	antisense_RNA
ENSG00000268996	MAN1B1-AS1	MAN1B1 antisense RNA 1 (head to head) [Source:HGNC Symbol;Acc:HGNC:48715]	antisense_RNA
ENSG00000269792	AC011500.3	na	antisense_RNA
ENSG00000269971	AL020997.2	na	sense_intronic
ENSG00000272205	AL451050.2	na	lincRNA
ENSG00000272432	AL031432.3	na	lincRNA
ENSG00000272735	AC007881.3	na	lincRNA
