# Supplementary material for: Gfi1b regulates the level of Wnt/β-catenin signaling in hematopoietic stem cells and megakaryocytes
Source: Nat Commun. 2019 Mar 20;10:1270. doi: 10.1038/s41467-019-09273-z (PMC6426870; doi:10.1038/s41467-019-09273-z)
Supplement: Supplementary file 8 — Supplementary Data 4 [file 41467_2019_9273_MOESM8_ESM.xlsx]

## Sheet: With Wnt3A
Fantom5 (human_permissive_enhancers_phase_1_and_2) enhancers which are bound within 1kb of their Transcription Start Site by GFI1B, LSD1 and Beta Catenin in K562 cells in the presence of Wnt treatment
Chromosome	Start	End
chr1	35309235	35309522
chr1	92270160	92270686
chr1	160510042	160510238
chr1	181122099	181122260
chr10	17071536	17072103
chr10	43913618	43913796
chr10	94516374	94516585
chr11	126290424	126290762
chr12	120103394	120103720
chr15	34807090	34807442
chr16	29954900	29955228
chr16	68765918	68766309
chr16	85415557	85415973
chr16	85569070	85569366
chr16	89070544	89070800
chr17	42343917	42344252
chr17	47816909	47817569
chr17	76662391	76662551
chr18	9008810	9009212
chr19	48395340	48395779
chr19	52049983	52050318
chr2	38770175	38770358
chr2	68348276	68348601
chr2	70202880	70203539
chr20	2295693	2295966
chr20	29518777	29518943
chr21	46676975	46677154
chr22	28792085	28792426
chr3	5028534	5029013
chr6	30923441	30923743
chr6	37150975	37151397
chr6	49613970	49614320
chr7	107476895	107477090
chr7	137942214	137942717
chr8	103822630	103823284
chr8	124179869	124179997

## Sheet: No Wnt3A
Fantom5 (human_permissive_enhancers_phase_1_and_2) enhancers which are bound within 1kb of their Transcription Start Site by GFI1B, LSD1 and Beta Catenin in K562 cells in the absence of Wnt treatment
Chromosome	Start	End
chr1	212731490	212732709
chr10	43950893	43951349
chr16	33952793	33953560
chr19	34850085	34850642
chr20	29518777	29518943
chr21	9881917	9882087
chr5	6712873	6713977
chr7	25896515	25897081
chr9	132175926	132176326
chrY	13476600	13476686
